# Supplementary material for: Profile of Tau-Associated Selected MicroRNAs in Hospitalized COVID-19 Patients: An Exploratory Single-Center Study
Source: Cells. 2026 Mar 12;15(6):503. doi: 10.3390/cells15060503 (PMC13025435; doi:10.3390/cells15060503)
Supplement: Supplementary file 1 [file cells-15-00503-s001.zip]

Archive with 1 entries (1 files):
- cells-4174450-supplementary.pdf
